# Supplementary material for: Length of stay following elective craniotomy for tumor resection in children and young adults: a retrospective case series
Source: J Neurooncol. 2024 Nov 29;171(3):651–8. doi: 10.1007/s11060-024-04887-w (PMC11729059; doi:10.1007/s11060-024-04887-w)
Supplement: Supplementary file 1 — Supplementary Material 1 [file 11060_2024_4887_MOESM1_ESM.zip]

Archive with 6 entries (6 files):
- NeuroOnc_SM2.pdf
- NeuroOnc_SM3.pdf
- NeuroOnc_SM4.pdf
- NeuroOnc_SM5.pdf
- NeuroOnc_1Supplementary Information.docx
- NeuroOnc_SM1.pdf
